# Supplementary material for: Biochemical and functional characterization of Porphyromonas gingivalis HmuS protein reveals its participation in heme metabolism
Source: Front Microbiol. 2026 May 19;17:1788076. doi: 10.3389/fmicb.2026.1788076 (PMC13227078; doi:10.3389/fmicb.2026.1788076)
Supplement: Supplementary file 1 [file Table_1.xlsx]

## Sheet: ΔhmuS vs W83
Table S3. Gene expression determined using mRNA sequencing (RNA-seq analysis) in P. gingivalis hmuSPg deletion mutant strain versus wild-type W83 strain.
RNA was isolated from bacteria grown in Hm medium for 24 h. Changes in gene expression (Fold change, FC) were calculated for three independent biological replicates. FC change was considered statistically significant when FC > 1.5 or FC < -1.5 was reached, and the p-value was lower than 0.05.
W83 new locus ID	W83 old locus ID	Gene name	Fold change	p-value	Gene description	Category
PG_RS00040	PG_t02		2.72923	0.000153339	tRNA-Asn	Protein synthesis
PG_RS00290	PG0063		-1.68361	5.23135e-24	outer membrane efflux protein	transport and binding proteins
PG_RS00295	PG0064		-1.62429	2.57401e-20	cation efflux system protein	transport and binding proteins
PG_RS00300	PG0065		-1.51665	2.04354e-10	cation efflux system protein	transport and binding proteins
PG_RS00900	PG0195		-1.85209	3.23971e-29	rubrerythrin family protein	energy metabolism
PG_RS00905	PG0196		-1.65647	2.543e-15	insulinase family protein (Peptidase family M16)	Protein fate
PG_RS00975	PG0214		-1.69995	2.37178e-20	sigma-70 family RNA polymerase sigma factor	Transcription
PG_RS00980	PG0215		-1.80434	9.11923e-25	Anti sigma-E protein RseA N-terminal domain-containing protein	Transcription
PG_RS00985	PG0216		-1.73696	1.19536e-13	DUF4252 domain-containing protein	hypothetical proteins
PG_RS00990	PG0217		-1.90166	5.60044e-37	Outer membrane protein beta-barrel domain-containing protein	Transport and binding proteins
PG_RS00995	PG0218		-1.88755	2.97248e-38	Outer membrane protein beta-barrel domain-containing protein	Transport and binding proteins
PG_RS01280	PG0286		1.61552	0.025143	DUF2795 domain-containing protein	Hypothetical proteins
PG_RS01450	PG0323		1.62944	7.01411e-06	cupin domain-containing protein	Hypothetical proteins
PG_RS01500	PG0334		1.51583	1.05933e-06	glycosyltransferase family 2 protein	Cell envelope
PG_RS01505	PG0335	miaA	1.54464	9.90518e-10	tRNA (adenosine(37)-N6)-dimethylallyltransferase MiaA	Protein synthesis
PG_RS01865	PG0419		-1.85345	1.17274e-28	Putative auto-transporter adhesin head GIN domain-containing protein	Cellular processes
PG_RS01990	PG0447		1.51596	1.65353e-06	type III pantothenate kinase	Biosynthesis of cofactors, prosthetic groups, and carriers
PG_RS02000	PG0449		-1.66604	2.42336e-16	tetratricopeptide repeat protein	Hypothetical proteins
PG_RS02095	PG0472	queG	-1.72432	3.07559e-20	tRNA epoxyqueuosine(34) reductase QueG	Central intermediary metabolism
PG_RS02370	PGt12		1.82337	0.00385841	tRNA-Leu	Protein synthesis
PG_RS02455	PG0553		-1.81535	3.49104e-06	T9SS type A sorting domain-containing protein/extracellular protease, putative	Protein fate
PG_RS02700	PG0611		-1.62754	5.30115e-18	Lipoprotein, putative	hypothetical protein
PG_RS02705	PG0613		-1.58495	7.70485e-14	hypothetical protein	Hypothetical proteins
PG_RS02895	PG0656	rpmH	1.60649	9.51801e-10	50S ribosomal protein L34	Protein synthesis
PG_RS03020	PG0686		1.52049	1.5425e-12	Diguanylate cyclase	Central intermediary metabolism
PG_RS03025	PG0687		-1.66974	3.14255e-08	aldehyde dehydrogenase family protein	Energy metabolism
PG_RS03290	PG0750		1.87279	1.25382e-28	glycosyltransferase	Cell envelope
PG_RS03430	PGt17		1.7578	0.00307129	tRNA-Ser	Protein synthesis
PG_RS03440	PG0784		1.55954	7.86735e-05	polyprenyl synthetase family protein	Biosynthesis of cofactors, prosthetic groups, and carriers
PG_RS03735	PG0849		-1.59803	2.67182e-05	AbiEi antitoxin C-terminal domain-containing protein	other
PG_RS03755	PG0853		-4.82191	0.0254299	DNA-binding protein, histone-like family	regulatory functions
PG_RS03825	PG0868		-2.07609	0.0214346	relaxase/mobilization nuclease domain-containing protein	other
PG_RS04350	PG0985		-1.53776	1.59411e-10	sigma-70 family RNA polymerase sigma factor	Transcription
PG_RS04355	PG0986		-2.1904	3.52281e-06	hypothetical protein	Hypothetical proteins
PG_RS04360	PG0987		-1.63284	8.89914e-16	DUF4252 domain-containing protein	hypothetical proteins
PG_RS04445	PG1006		-1.52096	2.29689e-16	TonB-dependent receptor family protein	Transport and binding proteins
PG_RS04850	PGt26		3.69254	0.0436764	tRNA-Arg	Protein synthesis
PG_RS04870	PG1102		-1.66226	4.16413e-21	Carboxypeptidase-like regulatory domain-containing protein	transport and binding proteins
PG_RS04910	PG1109		-1.55564	0.00374002	mobilization protein	Cellular processes
PG_RS04935	PG1114		1.59245	2.6891e-08	aspartate 1-decarboxylase	Biosynthesis of cofactors, prosthetic groups, and carriers
PG_RS05220	PG1178		2.06865	2.00182e-05	porin	transport and binding proteins
PG_RS05225	PG1179		1.93287	0.00016283	Outer membrane lipoprotein-sorting protein	transport and binding proteins
PG_RS05230	PG1180		2.07898	7.89188e-08	Membrane protein, putative	transport and binding proteins
PG_RS05235	PG1181		2.53027	2.61801e-17	TetR/AcrR family transcriptional regulator	regulatory functions
PG_RS05705	PG1296		1.72424	0.00890571	Bacterial Pleckstrin homology domain-containing protein	Hypothetical proteins
PG_RS05720	PG1301		1.60585	1.4084e-05	DUF3822 domain-containing protein	Hypothetical proteins
PG_RS05735	PG1304		-1.52824	3.09463e-12	DUF3078 domain-containing protein /beta-barrel domain-containing protein	transport and binding proteins
PG_RS05800	PG1317		-1.52934	0.0010171	hypothetical protein	Hypothetical proteins
PG_RS05810	PG1320		-4.38769	0.0430668	transposase	other
PG_RS06265	PG1428	ribH	1.65226	0.00656369	6,7-dimethyl-8-ribityllumazine synthase	Biosynthesis of cofactors, prosthetic groups, and carriers
PG_RS06295	PGt33		2.5507	0.00417233	tRNA-Asp	Protein synthesis
PG_RS06840	PG1551	hmuY	1.88494	1.63794e-16	HmuY family protein/hemophore-like protein	transport and binding proteins
PG_RS06845	PG1552	hmuR	1.77251	8.66769e-06	TonB-dependent receptor	Transport and binding proteins
PG_RS06850	PG1553	hmuS	ND		cobaltochelatase subunit CobN	Transport and binding proteins
PG_RS06860	PG1555	hmuU	2.57055	0.000414842	MotA/TolQ/ExbB proton channel family protein	Transport and binding proteins
PG_RS06865	PG1556	hmuV	2.19272	0.00340478	DUF2149 domain-containing protein	Transport and binding proteins
PG_RS06945	PG1579		-1.52775	1.03434e-10	MoxR family ATPase	energy metabolism
PG_RS07170	PG1625		-1.735	1.02614e-06	secreted protein	hypothetical proteins
PG_RS07175	PG1626		-1.5069	5.14438e-11	outer membrane protein transport protein	Fatty acid and phospholipid metabolism
PG_RS07405	PG1680		1.80934	0.038132	ABC transporter ATP-binding protein	transport and binding proteins
PG_RS07550	PG1715		-1.61281	3.09319e-22	TonB-dependent receptor/Outer membrane protein beta-barrel family	Transport and binding proteins
PG_RS08095	PG1841		-1.63614	4.88507e-10	Phosphatidylglycerol lysyltransferase C-terminal domain-containing protein	Fatty acid and phospholipid metabolism
PG_RS08160	PG1856		1.52862	0.00715847	dCMP deaminase family protein/Cytidine and deoxycytidylate deaminase zinc-binding region	Purines, pyrimidines, nucleosides, and nucleotides
PG_RS08315	PG1893		-2.36771	0.0117489	hypothetical protein	Hypothetical proteins
PG_RS08330			1.64548	0.00365307	hypothetical protein	Hypothetical proteins
PG_RS09310	PG2100		-1.68603	2.13503e-17	T9SS type A sorting domain-containing protein	Transport and binding proteins
PG_RS09315	PG2101		-1.68511	3.0409e-17	DUF3108 domain-containing protein	hypothetical proteins
PG_RS09320	PG2102		-1.52617	6.69634e-17	T9SS type A sorting domain-containing protein	Transport and binding proteins
PG_RS09375	PG2115		11.7606	0.0270434	DUF1661 domain-containing protein	Hypothetical proteins
PG_RS09460	PG2133	fimB	-2.29661	0.0016482	FimB/Mfa2 family fimbrial subunit/Fimbrillin-A associated anchor proteins Mfa1 and Mfa2	Cell envelope
PG_RS09615			1.66611	0.0106591	hypothetical protein	hypothetical protein
PG_RS09630	PG2170		-1.67381	1.26778e-15	MFS transporter/sugar transporter	Transport and binding proteins
PG_RS09635	PG2171		-1.55766	2.05274e-09	2-hydroxyacid dehydrogenase family protein/D-isomer specific 2-hydroxyacid dehydrogenase	Energy metabolism
PG_RS09820	PGt51		1.52276	7.52349e-09	tRNA-Leu	Protein synthesis
PG_RS09835	PG2213		1.53343	5.04615e-12	nitrite reductase-related protein	Hypothetical proteins
PG_RS11190			-1.72173	0.000356207	DUF1661 domain-containing protein	hypothetical protein
PG_RS11205			-9.61624	0.0470325	hypothetical protein	hypothetical protein
PG_RS11770			-1.62742	0.049805	hypothetical protein	hypothetical protein
PG_RS11850			-6.03287	0.0125723	hypothetical protein	hypothetical protein
PG_RS12130			-1.80661	3.11526e-05	hypothetical protein	hypothetical protein
PG_RS12220			2.36546	0.0492274	hypothetical protein	hypothetical protein
ND - not detected
